# Supplementary material for: Selectivity of mTOR-Phosphatidic Acid Interactions Is Driven by Acyl Chain Structure and Cholesterol
Source: Cells. 2021 Dec 30;11(1):119. doi: 10.3390/cells11010119 (PMC8750377; doi:10.3390/cells11010119)
Supplement: Supplementary file 1 [file cells-11-00119-s001.zip]

Archive with 1 entries (1 files):
- cells-1509154-supplementary.pdf
